# Supplementary material for: Monocarbonyl Analogs of Curcumin Based on the Pseudopelletierine Scaffold: Synthesis and Anti-Inflammatory Activity
Source: Int J Mol Sci. 2021 Oct 21;22(21):11384. doi: 10.3390/ijms222111384 (PMC8583854; doi:10.3390/ijms222111384)
Supplement: Supplementary file 1 [file ijms-22-11384-s001.zip]

Archive with 1 entries (1 files):
- ijms-1375944-supplementary.pdf
